# Supplementary material for: Comparative Performance in the Detection of Four Coronavirus Genera from Human, Animal, and Environmental Specimens
Source: Viruses. 2024 Mar 29;16(4):534. doi: 10.3390/v16040534 (PMC11054315; doi:10.3390/v16040534)
Supplement: Supplementary file 1 [file viruses-16-00534-s001.zip]

Archive with 1 entries (1 files):
- viruses-2903173-supplementary.pdf
